# Supplementary material for: Subcellular localisation of the p40phox component of NADPH oxidase involves direct interactions between the Phox homology domain and F-actin
Source: Int J Biochem Cell Biol. 2010 Oct;42(10):1736–43. doi: 10.1016/j.biocel.2010.07.009 (PMC2938475; doi:10.1016/j.biocel.2010.07.009)
Supplement: Supplementary file 1 [file mmc1.xls]

## Sheet: Sheet1
	Table 1: Analysis of the MALDI spectrum of the protein bands excised from the gel shown in Figure 4
	Observed	Expected	DMass	position	Peptide sequence
	[M+H]+	[M+H]+
	795.53	794.52	0.05	329-335	IIAPPER
	976.52	975.51	0.07	19-28	AGFAGDDAPR
	1132.57	1131.55	0.03	197-206	GYSFTTTAER
	1161.64	1160.63	0.02	316-326	EITALAPSTMK
	1171.58	1170.57	0.01	40-50	HQGVMVGMGQK
	1187.58	1186.57	0.01	40-50	HQGVMVGMGQK*
	1198.73	1197.72	0.02	29-39	AVFPSIVGRPR
	1515.79	1514.78	0.04	85-95	IWHHTFYNELR
	1790.98	1789.97	0.08	239-254	SYELPDGQVITINER
	1954.18	1953.18	0.12	96-113	VAPEEHPVLLTEAPLNTK
	2215.21	2214.2	0.14	292-312	DLYANYVLSGGTTMYPGIADR
	2231.2	2230.19	0.14	229-312	DLYANYVLSGGTTMYPGIADR*
	2343.28	2342.28	0.12	291-312	KDLYANYVLSGGTTMYPGIADR
	2730.4	2729.39	-0.04	336-359	KYSVWIGGSILASLSTFQQMW
	3183.74	3182.73	0.12	148-177	TTGIVMDSGDGVTHTVPIYEG
	3199.71	3198.7	0.1	148-177	TTGIVMDSGDGVTHTVPIYEG*
		* One methionine residue oxidised.
